# Supplementary material for: High Adherence to the Food Pyramid’s Recommendations Avoids the Risk of Insufficient Nutrient Intake among Farmers in Peri-Urban Kenya
Source: Nutrients. 2021 Dec 14;13(12):4470. doi: 10.3390/nu13124470 (PMC8707577; doi:10.3390/nu13124470)
Supplement: Supplementary file 1 [file nutrients-13-04470-s001.zip]

Archive with 1 entries (1 files):
- nutrients-1457164-supplementary.pdf
